# Supplementary material for: Fragments of viral surface proteins modulate innate immune responses via formyl peptide receptors
Source: iScience. 2025 Jun 30;28(8):113019. doi: 10.1016/j.isci.2025.113019 (PMC12284294; doi:10.1016/j.isci.2025.113019)
Supplement: Table S1. List of ligands [file mmc2.xlsx]

## Sheet: Ligands
Table S1: List of ligands.
FPR standard ligands
title	structure	storage	purity	solvent	stock	manufacturer
(D)-W-Peptide	WKYMVm-NH2	- 20° C	>95%	C1	1 mM	Synpeptide
W-Library Peptide 32	WKYMVm-CHO	- 20° C	>85%	C1	1 mM	American peptide company
f-MLF	fMLF	- 20° C	>95%	C1	1 mM	Sigma
Fluorescent ligands
title	structure	storage	purity	solvent	stock	manufacturer
CV1-FITC	ETYIK(FITC)WPWWVWL	- 20° C	>95%	DMSO	1 mM	ProteoGenix
CV2*-FITC	MYVK(FITC)WPWYVWL	- 20° C	>95%	DMSO	30 mM	Synpeptide
CV2-FITC	EMYVK(FITC)WPWYVWL	- 20° C	>95%	DMSO	1 mM	ProteoGenix
CV3-FITC	EQYIK(FITC)WPWYVWL	- 20° C	>95%	DMSO	30 mM	Synpeptide
CV7-FITC	EQYIK(FITC)WPWYIWL	- 20° C	>95%	DMSO	1 mM	ProteoGenix
w-peptide-FITC	WK(FITC)YMVm-NH2	- 20° C	>95%	C1 Buffer	0,1 mM	Synpeptide
MPR peptides
title	structure	storage	purity	solvent	stock	manufacturer
CV1	ETYIKPWWVWL	- 20°	>95%	DMSO	30 mM	Synpeptide
CV2*	MYVKWPWYVWL	- 20°	>95%	DMSO	30 mM	Synpeptide
CV3	EQYIKWPWYVWL	- 20°	>95%	DMSO	30 mM	Synpeptide
CV4	EYYVKWPWYVWL	- 20°	>95%	DMSO	30 mM	Synpeptide
CV2*	EMYVKWPWYVWL	- 20°	>95%	DMSO	30 mM	Synpeptide
CV6	ENYIKWPWWVWL	- 20°	>95%	DMSO	30 mM	Synpeptide
CV7	EQYIKWPWYIWL	- 20°	>95%	DMSO	30 mM	Synpeptide
Library 1: SARS-CoV-2 Omicron spike protein pool library peptides
title	origin	structure	purity	storage	purity	molecular weight	solvent	stock	manufacturer
Omicron Variant SCoV2_1	P&E "Omicron Variant B.1.1.529 SCoV2 (Spike Glycoprotein) (Cat. #LB01999)" peptide pool	DLFLPFFSNVTWFHV	Spike protein mutation region	-20°C	LIPS Peptides, ~ 70%	1868.3	DMSO	30 mM	peptides&elefants
Omicron Variant SCoV2_2	P&E "Omicron Variant B.1.1.529 SCoV2 (Spike Glycoprotein) (Cat. #LB01999)" peptide pool	PFFSNVTWFHVISGT	Spike protein mutation region	-20°C	LIPS Peptides, ~ 70%	1738.1	DMSO	30 mM	peptides&elefants
Omicron Variant SCoV2_3	P&E "Omicron Variant B.1.1.529 SCoV2 (Spike Glycoprotein) (Cat. #LB01999)" peptide pool	NVTWFHVISGTNGTK	Spike protein mutation region	-20°C	LIPS Peptides, ~ 70%	1660.0	DMSO	30 mM	peptides&elefants
Omicron Variant SCoV2_4	P&E "Omicron Variant B.1.1.529 SCoV2 (Spike Glycoprotein) (Cat. #LB01999)" peptide pool	FHVISGTNGTKRFDN	Spike protein mutation region	-20°C	LIPS Peptides, ~ 70%	1692.1	DMSO	30 mM	peptides&elefants
Omicron Variant SCoV2_5	P&E "Omicron Variant B.1.1.529 SCoV2 (Spike Glycoprotein) (Cat. #LB01999)" peptide pool	VLPFNDGVYFASIEK	Spike protein mutation region	-20°C	LIPS Peptides, ~ 70%	1698.2	DMSO	30 mM	peptides&elefants
Omicron Variant SCoV2_6	P&E "Omicron Variant B.1.1.529 SCoV2 (Spike Glycoprotein) (Cat. #LB01999)" peptide pool	NDGVYFASIEKSNII	Spike protein mutation region	-20°C	LIPS Peptides, ~ 70%	1669.2	DMSO	30 mM	peptides&elefants
Omicron Variant SCoV2_7	P&E "Omicron Variant B.1.1.529 SCoV2 (Spike Glycoprotein) (Cat. #LB01999)" peptide pool	YFASIEKSNIIRGWI	Spike protein mutation region	-20°C	LIPS Peptides, ~ 70%	1796.5	DMSO	30 mM	peptides&elefants
Omicron Variant SCoV2_8	P&E "Omicron Variant B.1.1.529 SCoV2 (Spike Glycoprotein) (Cat. #LB01999)" peptide pool	IEKSNIIRGWIFGTT	Spike protein mutation region	-20°C	LIPS Peptides, ~ 70%	1734.4	DMSO	30 mM	peptides&elefants
Omicron Variant SCoV2_9	P&E "Omicron Variant B.1.1.529 SCoV2 (Spike Glycoprotein) (Cat. #LB01999)" peptide pool	CEFQFCNDPFLDHKN	Spike protein mutation region	-20°C	LIPS Peptides, ~ 70%	1856.1	DMSO	30 mM	peptides&elefants
Omicron Variant SCoV2_10	P&E "Omicron Variant B.1.1.529 SCoV2 (Spike Glycoprotein) (Cat. #LB01999)" peptide pool	FCNDPFLDHKNNKSW	Spike protein mutation region	-20°C	LIPS Peptides, ~ 70%	1864.2	DMSO	30 mM	peptides&elefants
Omicron Variant SCoV2_11	P&E "Omicron Variant B.1.1.529 SCoV2 (Spike Glycoprotein) (Cat. #LB01999)" peptide pool	PFLDHKNNKSWMESE	Spike protein mutation region	-20°C	LIPS Peptides, ~ 70%	1861.2	DMSO	30 mM	peptides&elefants
Omicron Variant SCoV2_12	P&E "Omicron Variant B.1.1.529 SCoV2 (Spike Glycoprotein) (Cat. #LB01999)" peptide pool	DGYFKIYSKHTPIIV	Spike protein mutation region	-20°C	LIPS Peptides, ~ 70%	1780.4	DMSO	30 mM	peptides&elefants
Omicron Variant SCoV2_13	P&E "Omicron Variant B.1.1.529 SCoV2 (Spike Glycoprotein) (Cat. #LB01999)" peptide pool	KIYSKHTPIIVREPE	Spike protein mutation region	-20°C	LIPS Peptides, ~ 70%	1809.3	DMSO	30 mM	peptides&elefants
Omicron Variant SCoV2_14	P&E "Omicron Variant B.1.1.529 SCoV2 (Spike Glycoprotein) (Cat. #LB01999)" peptide pool	KHTPIIVREPEDLPQ	Spike protein mutation region	-20°C	LIPS Peptides, ~ 70%	1771.1	DMSO	30 mM	peptides&elefants
Omicron Variant SCoV2_15	P&E "Omicron Variant B.1.1.529 SCoV2 (Spike Glycoprotein) (Cat. #LB01999)" peptide pool	IIVREPEDLPQGFSA	Spike protein mutation region	-20°C	LIPS Peptides, ~ 70%	1670.1	DMSO	30 mM	peptides&elefants
Omicron Variant SCoV2_16	P&E "Omicron Variant B.1.1.529 SCoV2 (Spike Glycoprotein) (Cat. #LB01999)" peptide pool	EPEDLPQGFSALEPL	Spike protein mutation region	-20°C	LIPS Peptides, ~ 70%	1641.0	DMSO	30 mM	peptides&elefants
Omicron Variant SCoV2_17	P&E "Omicron Variant B.1.1.529 SCoV2 (Spike Glycoprotein) (Cat. #LB01999)" peptide pool	RFPNITNLCPFDEVF	Spike protein mutation region	-20°C	LIPS Peptides, ~ 70%	1811.2	DMSO	30 mM	peptides&elefants
Omicron Variant SCoV2_18	P&E "Omicron Variant B.1.1.529 SCoV2 (Spike Glycoprotein) (Cat. #LB01999)" peptide pool	ITNLCPFDEVFNATR	Spike protein mutation region	-20°C	LIPS Peptides, ~ 70%	1739.1	DMSO	30 mM	peptides&elefants
Omicron Variant SCoV2_19	P&E "Omicron Variant B.1.1.529 SCoV2 (Spike Glycoprotein) (Cat. #LB01999)" peptide pool	CPFDEVFNATRFASV	Spike protein mutation region	-20°C	LIPS Peptides, ~ 70%	1702.0	DMSO	30 mM	peptides&elefants
Omicron Variant SCoV2_20	P&E "Omicron Variant B.1.1.529 SCoV2 (Spike Glycoprotein) (Cat. #LB01999)" peptide pool	NCVADYSVLYNLAPF	Spike protein mutation region	-20°C	LIPS Peptides, ~ 70%	1688.1	DMSO	30 mM	peptides&elefants
Omicron Variant SCoV2_21	P&E "Omicron Variant B.1.1.529 SCoV2 (Spike Glycoprotein) (Cat. #LB01999)" peptide pool	DYSVLYNLAPFFTFK	Spike protein mutation region	-20°C	LIPS Peptides, ~ 70%	1824.4	DMSO	30 mM	peptides&elefants
Omicron Variant SCoV2_22	P&E "Omicron Variant B.1.1.529 SCoV2 (Spike Glycoprotein) (Cat. #LB01999)" peptide pool	LYNLAPFFTFKCYGV	Spike protein mutation region	-20°C	LIPS Peptides, ~ 70%	1782.4	DMSO	30 mM	peptides&elefants
Omicron Variant SCoV2_23	P&E "Omicron Variant B.1.1.529 SCoV2 (Spike Glycoprotein) (Cat. #LB01999)" peptide pool	APFFTFKCYGVSPTK	Spike protein mutation region	-20°C	LIPS Peptides, ~ 70%	1692.2	DMSO	30 mM	peptides&elefants
Omicron Variant SCoV2_24	P&E "Omicron Variant B.1.1.529 SCoV2 (Spike Glycoprotein) (Cat. #LB01999)" peptide pool	GDEVRQIAPGQTGNI	Spike protein mutation region	-20°C	LIPS Peptides, ~ 70%	1553.9	DMSO	30 mM	peptides&elefants
Omicron Variant SCoV2_25	P&E "Omicron Variant B.1.1.529 SCoV2 (Spike Glycoprotein) (Cat. #LB01999)" peptide pool	RQIAPGQTGNIADYN	Spike protein mutation region	-20°C	LIPS Peptides, ~ 70%	1617.0	DMSO	30 mM	peptides&elefants
Omicron Variant SCoV2_26	P&E "Omicron Variant B.1.1.529 SCoV2 (Spike Glycoprotein) (Cat. #LB01999)" peptide pool	PGQTGNIADYNYKLP	Spike protein mutation region	-20°C	LIPS Peptides, ~ 70%	1650.1	DMSO	30 mM	peptides&elefants
Omicron Variant SCoV2_27	P&E "Omicron Variant B.1.1.529 SCoV2 (Spike Glycoprotein) (Cat. #LB01999)" peptide pool	GNIADYNYKLPDDFT	Spike protein mutation region	-20°C	LIPS Peptides, ~ 70%	1745.2	DMSO	30 mM	peptides&elefants
Omicron Variant SCoV2_28	P&E "Omicron Variant B.1.1.529 SCoV2 (Spike Glycoprotein) (Cat. #LB01999)" peptide pool	DFTGCVIAWNSNKLD	Spike protein mutation region	-20°C	LIPS Peptides, ~ 70%	1682.1	DMSO	30 mM	peptides&elefants
Omicron Variant SCoV2_29	P&E "Omicron Variant B.1.1.529 SCoV2 (Spike Glycoprotein) (Cat. #LB01999)" peptide pool	CVIAWNSNKLDSKVS	Spike protein mutation region	-20°C	LIPS Peptides, ~ 70%	1663.1	DMSO	30 mM	peptides&elefants
Omicron Variant SCoV2_30	P&E "Omicron Variant B.1.1.529 SCoV2 (Spike Glycoprotein) (Cat. #LB01999)" peptide pool	WNSNKLDSKVSGNYN	Spike protein mutation region	-20°C	LIPS Peptides, ~ 70%	1725.1	DMSO	30 mM	peptides&elefants
Omicron Variant SCoV2_31	P&E "Omicron Variant B.1.1.529 SCoV2 (Spike Glycoprotein) (Cat. #LB01999)" peptide pool	KLDSKVSGNYNYLYR	Spike protein mutation region	-20°C	LIPS Peptides, ~ 70%	1819.4	DMSO	30 mM	peptides&elefants
Omicron Variant SCoV2_32	P&E "Omicron Variant B.1.1.529 SCoV2 (Spike Glycoprotein) (Cat. #LB01999)" peptide pool	KVSGNYNYLYRLFRK	Spike protein mutation region	-20°C	LIPS Peptides, ~ 70%	1920.6	DMSO	30 mM	peptides&elefants
Omicron Variant SCoV2_33	P&E "Omicron Variant B.1.1.529 SCoV2 (Spike Glycoprotein) (Cat. #LB01999)" peptide pool	FERDISTEIYQAGNK	Spike protein mutation region	-20°C	LIPS Peptides, ~ 70%	1770.2	DMSO	30 mM	peptides&elefants
Omicron Variant SCoV2_34	P&E "Omicron Variant B.1.1.529 SCoV2 (Spike Glycoprotein) (Cat. #LB01999)" peptide pool	ISTEIYQAGNKPCNG	Spike protein mutation region	-20°C	LIPS Peptides, ~ 70%	1594.0	DMSO	30 mM	peptides&elefants
Omicron Variant SCoV2_35	P&E "Omicron Variant B.1.1.529 SCoV2 (Spike Glycoprotein) (Cat. #LB01999)" peptide pool	IYQAGNKPCNGVAGF	Spike protein mutation region	-20°C	LIPS Peptides, ~ 70%	1538.0	DMSO	30 mM	peptides&elefants
Omicron Variant SCoV2_36	P&E "Omicron Variant B.1.1.529 SCoV2 (Spike Glycoprotein) (Cat. #LB01999)" peptide pool	GNKPCNGVAGFNCYF	Spike protein mutation region	-20°C	LIPS Peptides, ~ 70%	1590.0	DMSO	30 mM	peptides&elefants
Omicron Variant SCoV2_37	P&E "Omicron Variant B.1.1.529 SCoV2 (Spike Glycoprotein) (Cat. #LB01999)" peptide pool	CNGVAGFNCYFPLKS	Spike protein mutation region	-20°C	LIPS Peptides, ~ 70%	1619.1	DMSO	30 mM	peptides&elefants
Omicron Variant SCoV2_38	P&E "Omicron Variant B.1.1.529 SCoV2 (Spike Glycoprotein) (Cat. #LB01999)" peptide pool	AGFNCYFPLKSYSFR	Spike protein mutation region	-20°C	LIPS Peptides, ~ 70%	1799.4	DMSO	30 mM	peptides&elefants
Omicron Variant SCoV2_39	P&E "Omicron Variant B.1.1.529 SCoV2 (Spike Glycoprotein) (Cat. #LB01999)" peptide pool	CYFPLKSYSFRPTYG	Spike protein mutation region	-20°C	LIPS Peptides, ~ 70%	1828.4	DMSO	30 mM	peptides&elefants
Omicron Variant SCoV2_40	P&E "Omicron Variant B.1.1.529 SCoV2 (Spike Glycoprotein) (Cat. #LB01999)" peptide pool	LKSYSFRPTYGVGHQ	Spike protein mutation region	-20°C	LIPS Peptides, ~ 70%	1739.2	DMSO	30 mM	peptides&elefants
Omicron Variant SCoV2_41	P&E "Omicron Variant B.1.1.529 SCoV2 (Spike Glycoprotein) (Cat. #LB01999)" peptide pool	SFRPTYGVGHQPYRV	Spike protein mutation region	-20°C	LIPS Peptides, ~ 70%	1763.1	DMSO	30 mM	peptides&elefants
Omicron Variant SCoV2_42	P&E "Omicron Variant B.1.1.529 SCoV2 (Spike Glycoprotein) (Cat. #LB01999)" peptide pool	TYGVGHQPYRVVVLS	Spike protein mutation region	-20°C	LIPS Peptides, ~ 70%	1674.0	DMSO	30 mM	peptides&elefants
Omicron Variant SCoV2_43	P&E "Omicron Variant B.1.1.529 SCoV2 (Spike Glycoprotein) (Cat. #LB01999)" peptide pool	GHQPYRVVVLSFELL	Spike protein mutation region	-20°C	LIPS Peptides, ~ 70%	1756.2	DMSO	30 mM	peptides&elefants
Omicron Variant SCoV2_44	P&E "Omicron Variant B.1.1.529 SCoV2 (Spike Glycoprotein) (Cat. #LB01999)" peptide pool	NKCVNFNFNGLKGTG	Spike protein mutation region	-20°C	LIPS Peptides, ~ 70%	1612.1	DMSO	30 mM	peptides&elefants
Omicron Variant SCoV2_45	P&E "Omicron Variant B.1.1.529 SCoV2 (Spike Glycoprotein) (Cat. #LB01999)" peptide pool	NFNFNGLKGTGVLTE	Spike protein mutation region	-20°C	LIPS Peptides, ~ 70%	1610.1	DMSO	30 mM	peptides&elefants
Omicron Variant SCoV2_46	P&E "Omicron Variant B.1.1.529 SCoV2 (Spike Glycoprotein) (Cat. #LB01999)" peptide pool	NGLKGTGVLTESNKK	Spike protein mutation region	-20°C	LIPS Peptides, ~ 70%	1545.1	DMSO	30 mM	peptides&elefants
Omicron Variant SCoV2_47	P&E "Omicron Variant B.1.1.529 SCoV2 (Spike Glycoprotein) (Cat. #LB01999)" peptide pool	PGTNTSNQVAVLYQG	Spike protein mutation region	-20°C	LIPS Peptides, ~ 70%	1547.8	DMSO	30 mM	peptides&elefants
Omicron Variant SCoV2_48	P&E "Omicron Variant B.1.1.529 SCoV2 (Spike Glycoprotein) (Cat. #LB01999)" peptide pool	TSNQVAVLYQGVNCT	Spike protein mutation region	-20°C	LIPS Peptides, ~ 70%	1595.8	DMSO	30 mM	peptides&elefants
Omicron Variant SCoV2_49	P&E "Omicron Variant B.1.1.529 SCoV2 (Spike Glycoprotein) (Cat. #LB01999)" peptide pool	VAVLYQGVNCTEVPV	Spike protein mutation region	-20°C	LIPS Peptides, ~ 70%	1589.8	DMSO	30 mM	peptides&elefants
Omicron Variant SCoV2_50	P&E "Omicron Variant B.1.1.529 SCoV2 (Spike Glycoprotein) (Cat. #LB01999)" peptide pool	YQGVNCTEVPVAIHA	Spike protein mutation region	-20°C	LIPS Peptides, ~ 70%	1599.8	DMSO	30 mM	peptides&elefants
Omicron Variant SCoV2_51	P&E "Omicron Variant B.1.1.529 SCoV2 (Spike Glycoprotein) (Cat. #LB01999)" peptide pool	QTRAGCLIGAEYVNN	Spike protein mutation region	-20°C	LIPS Peptides, ~ 70%	1608.0	DMSO	30 mM	peptides&elefants
Omicron Variant SCoV2_52	P&E "Omicron Variant B.1.1.529 SCoV2 (Spike Glycoprotein) (Cat. #LB01999)" peptide pool	GCLIGAEYVNNSYEC	Spike protein mutation region	-20°C	LIPS Peptides, ~ 70%	1634.0	DMSO	30 mM	peptides&elefants
Omicron Variant SCoV2_53	P&E "Omicron Variant B.1.1.529 SCoV2 (Spike Glycoprotein) (Cat. #LB01999)" peptide pool	GAEYVNNSYECDIPI	Spike protein mutation region	-20°C	LIPS Peptides, ~ 70%	1686.0	DMSO	30 mM	peptides&elefants
Omicron Variant SCoV2_54	P&E "Omicron Variant B.1.1.529 SCoV2 (Spike Glycoprotein) (Cat. #LB01999)" peptide pool	AGICASYQTQTKSHR	Spike protein mutation region	-20°C	LIPS Peptides, ~ 70%	1650.0	DMSO	30 mM	peptides&elefants
Omicron Variant SCoV2_55	P&E "Omicron Variant B.1.1.529 SCoV2 (Spike Glycoprotein) (Cat. #LB01999)" peptide pool	ASYQTQTKSHRRARS	Spike protein mutation region	-20°C	LIPS Peptides, ~ 70%	1776.1	DMSO	30 mM	peptides&elefants
Omicron Variant SCoV2_56	P&E "Omicron Variant B.1.1.529 SCoV2 (Spike Glycoprotein) (Cat. #LB01999)" peptide pool	TQTKSHRRARSVASQ	Spike protein mutation region	-20°C	LIPS Peptides, ~ 70%	1712.0	DMSO	30 mM	peptides&elefants
Omicron Variant SCoV2_57	P&E "Omicron Variant B.1.1.529 SCoV2 (Spike Glycoprotein) (Cat. #LB01999)" peptide pool	SHRRARSVASQSIIA	Spike protein mutation region	-20°C	LIPS Peptides, ~ 70%	1638.1	DMSO	30 mM	peptides&elefants
Omicron Variant SCoV2_58	P&E "Omicron Variant B.1.1.529 SCoV2 (Spike Glycoprotein) (Cat. #LB01999)" peptide pool	LLLQYGSFCTQLKRA	Spike protein mutation region	-20°C	LIPS Peptides, ~ 70%	1740.4	DMSO	30 mM	peptides&elefants
Omicron Variant SCoV2_59	P&E "Omicron Variant B.1.1.529 SCoV2 (Spike Glycoprotein) (Cat. #LB01999)" peptide pool	YGSFCTQLKRALTGI	Spike protein mutation region	-20°C	LIPS Peptides, ~ 70%	1657.3	DMSO	30 mM	peptides&elefants
Omicron Variant SCoV2_60	P&E "Omicron Variant B.1.1.529 SCoV2 (Spike Glycoprotein) (Cat. #LB01999)" peptide pool	CTQLKRALTGIAVEQ	Spike protein mutation region	-20°C	LIPS Peptides, ~ 70%	1630.1	DMSO	30 mM	peptides&elefants
Omicron Variant SCoV2_61	P&E "Omicron Variant B.1.1.529 SCoV2 (Spike Glycoprotein) (Cat. #LB01999)" peptide pool	KRALTGIAVEQDKNT	Spike protein mutation region	-20°C	LIPS Peptides, ~ 70%	1643.1	DMSO	30 mM	peptides&elefants
Omicron Variant SCoV2_62	P&E "Omicron Variant B.1.1.529 SCoV2 (Spike Glycoprotein) (Cat. #LB01999)" peptide pool	QVKQIYKTPPIKYFG	Spike protein mutation region	-20°C	LIPS Peptides, ~ 70%	1809.4	DMSO	30 mM	peptides&elefants
Omicron Variant SCoV2_63	P&E "Omicron Variant B.1.1.529 SCoV2 (Spike Glycoprotein) (Cat. #LB01999)" peptide pool	IYKTPPIKYFGGFNF	Spike protein mutation region	-20°C	LIPS Peptides, ~ 70%	1791.5	DMSO	30 mM	peptides&elefants
Omicron Variant SCoV2_64	P&E "Omicron Variant B.1.1.529 SCoV2 (Spike Glycoprotein) (Cat. #LB01999)" peptide pool	PPIKYFGGFNFSQIL	Spike protein mutation region	-20°C	LIPS Peptides, ~ 70%	1727.4	DMSO	30 mM	peptides&elefants
Omicron Variant SCoV2_65	P&E "Omicron Variant B.1.1.529 SCoV2 (Spike Glycoprotein) (Cat. #LB01999)" peptide pool	YFGGFNFSQILPDPS	Spike protein mutation region	-20°C	LIPS Peptides, ~ 70%	1688.2	DMSO	30 mM	peptides&elefants
Omicron Variant SCoV2_66	P&E "Omicron Variant B.1.1.529 SCoV2 (Spike Glycoprotein) (Cat. #LB01999)" peptide pool	IAARDLICAQKFKGL	Spike protein mutation region	-20°C	LIPS Peptides, ~ 70%	1646.4	DMSO	30 mM	peptides&elefants
Omicron Variant SCoV2_67	P&E "Omicron Variant B.1.1.529 SCoV2 (Spike Glycoprotein) (Cat. #LB01999)" peptide pool	DLICAQKFKGLTVLP	Spike protein mutation region	-20°C	LIPS Peptides, ~ 70%	1645.3	DMSO	30 mM	peptides&elefants
Omicron Variant SCoV2_68	P&E "Omicron Variant B.1.1.529 SCoV2 (Spike Glycoprotein) (Cat. #LB01999)" peptide pool	AQKFKGLTVLPPLLT	Spike protein mutation region	-20°C	LIPS Peptides, ~ 70%	1625.3	DMSO	30 mM	peptides&elefants
Omicron Variant SCoV2_69	P&E "Omicron Variant B.1.1.529 SCoV2 (Spike Glycoprotein) (Cat. #LB01999)" peptide pool	KGLTVLPPLLTDEMI	Spike protein mutation region	-20°C	LIPS Peptides, ~ 70%	1639.3	DMSO	30 mM	peptides&elefants
Omicron Variant SCoV2_70	P&E "Omicron Variant B.1.1.529 SCoV2 (Spike Glycoprotein) (Cat. #LB01999)" peptide pool	STASALGKLQDVVNH	Spike protein mutation region	-20°C	LIPS Peptides, ~ 70%	1538.9	DMSO	30 mM	peptides&elefants
Omicron Variant SCoV2_71	P&E "Omicron Variant B.1.1.529 SCoV2 (Spike Glycoprotein) (Cat. #LB01999)" peptide pool	ALGKLQDVVNHNAQA	Spike protein mutation region	-20°C	LIPS Peptides, ~ 70%	1576.9	DMSO	30 mM	peptides&elefants
Omicron Variant SCoV2_72	P&E "Omicron Variant B.1.1.529 SCoV2 (Spike Glycoprotein) (Cat. #LB01999)" peptide pool	LQDVVNHNAQALNTL	Spike protein mutation region	-20°C	LIPS Peptides, ~ 70%	1648.9	DMSO	30 mM	peptides&elefants
Omicron Variant SCoV2_73	P&E "Omicron Variant B.1.1.529 SCoV2 (Spike Glycoprotein) (Cat. #LB01999)" peptide pool	VNHNAQALNTLVKQL	Spike protein mutation region	-20°C	LIPS Peptides, ~ 70%	1662.0	DMSO	30 mM	peptides&elefants
Omicron Variant SCoV2_74	P&E "Omicron Variant B.1.1.529 SCoV2 (Spike Glycoprotein) (Cat. #LB01999)" peptide pool	AQALNTLVKQLSSKF	Spike protein mutation region	-20°C	LIPS Peptides, ~ 70%	1647.2	DMSO	30 mM	peptides&elefants
Omicron Variant SCoV2_75	P&E "Omicron Variant B.1.1.529 SCoV2 (Spike Glycoprotein) (Cat. #LB01999)" peptide pool	NTLVKQLSSKFGAIS	Spike protein mutation region	-20°C	LIPS Peptides, ~ 70%	1592.2	DMSO	30 mM	peptides&elefants
Omicron Variant SCoV2_76	P&E "Omicron Variant B.1.1.529 SCoV2 (Spike Glycoprotein) (Cat. #LB01999)" peptide pool	KQLSSKFGAISSVLN	Spike protein mutation region	-20°C	LIPS Peptides, ~ 70%	1578.2	DMSO	30 mM	peptides&elefants
Omicron Variant SCoV2_77	P&E "Omicron Variant B.1.1.529 SCoV2 (Spike Glycoprotein) (Cat. #LB01999)" peptide pool	SKFGAISSVLNDIFS	Spike protein mutation region	-20°C	LIPS Peptides, ~ 70%	1584.2	DMSO	30 mM	peptides&elefants
Omicron Variant SCoV2_78	P&E "Omicron Variant B.1.1.529 SCoV2 (Spike Glycoprotein) (Cat. #LB01999)" peptide pool	AISSVLNDIFSRLDK	Spike protein mutation region	-20°C	LIPS Peptides, ~ 70%	1677.3	DMSO	30 mM	peptides&elefants
Omicron Variant SCoV2_79	P&E "Omicron Variant B.1.1.529 SCoV2 (Spike Glycoprotein) (Cat. #LB01999)" peptide pool	VLNDIFSRLDKVEAE	Spike protein mutation region	-20°C	LIPS Peptides, ~ 70%	1747.2	DMSO	30 mM	peptides&elefants
Omicron Variant SCoV2_80	P&E "Omicron Variant B.1.1.529 SCoV2 (Spike Glycoprotein) (Cat. #LB01999)" peptide pool	IFSRLDKVEAEVQID	Spike protein mutation region	-20°C	LIPS Peptides, ~ 70%	1761.2	DMSO	30 mM	peptides&elefants
Spike activator mix
title	concentration	peptides	origin	storage	purity	manufacturer
PMN spike activator mixture of 10 peptides	per peptide: 3 mM in DMSO	DLFLPFFSNVTWFHV	SARS-CoV-2 Omicron Spike Protein Pool Library	-20°C	LIPS Peptides, ~ 70%	peptides&elefants
		NVTWFHVISGTNGTK
		DYSVLYNLAPFFTFK
		LYNLAPFFTFKCYGV
		GHQPYRVVVLSFELL
		GCLIGAEYVNNSYEC
		QVKQIYKTPPIKYFG
		IYKTPPIKYFGGFNF
		IAARDLICAQKFKGL
		DLICAQKFKGLTVLP
Library 2: CV3 and CV2* truncation
title	structure	storage	purity	molecular weight	solvent	stock	manufacturer
CV3_Ref	EQYIKWPWYVWL	-20°C	LIPS Peptides, ~ 70%	1710.1	DMSO	30 mM	peptides&elefants
CV3_N-term_1	LGKYEQYIKWPWYVWL	-20°C	LIPS Peptides, ~ 70%	2171.8	DMSO	30 mM	peptides&elefants
CV3_N-term_2	GKYEQYIKWPWYVWL	-20°C	LIPS Peptides, ~ 70%	2058.6	DMSO	30 mM	peptides&elefants
CV3_N-term_3	KYEQYIKWPWYVWL	-20°C	LIPS Peptides, ~ 70%	2001.5	DMSO	30 mM	peptides&elefants
CV3_N-term_4	YEQYIKWPWYVWL	-20°C	LIPS Peptides, ~ 70%	1873.3	DMSO	30 mM	peptides&elefants
CV3_N-term_5	QYIKWPWYVWL	-20°C	LIPS Peptides, ~ 70%	1581.0	DMSO	30 mM	peptides&elefants
CV3_N-term_6	YIKWPWYVWL	-20°C	LIPS Peptides, ~ 70%	1452.9	DMSO	30 mM	peptides&elefants
CV3_N-term_7	IKWPWYVWL	-20°C	LIPS Peptides, ~ 70%	1289.7	DMSO	30 mM	peptides&elefants
CV3_N-term_8	KWPWYVWL	-20°C	LIPS Peptides, ~ 70%	1176.5	DMSO	30 mM	peptides&elefants
CV3_C-term_1	EQYIKWPWYVWLGFIA	-20°C	LIPS Peptides, ~ 70%	2098.7	DMSO	30 mM	peptides&elefants
CV3_C-term_2	EQYIKWPWYVWLGFI	-20°C	LIPS Peptides, ~ 70%	2027.6	DMSO	30 mM	peptides&elefants
CV3_C-term_3	EQYIKWPWYVWLGF	-20°C	LIPS Peptides, ~ 70%	1914.4	DMSO	30 mM	peptides&elefants
CV3_C-term_4	EQYIKWPWYVWLG	-20°C	LIPS Peptides, ~ 70%	1767.2	DMSO	30 mM	peptides&elefants
CV3_C-term_5	EQYIKWPWYVW	-20°C	LIPS Peptides, ~ 70%	1596.9	DMSO	30 mM	peptides&elefants
CV3_C-term_6	EQYIKWPWYV	-20°C	LIPS Peptides, ~ 70%	1410.7	DMSO	30 mM	peptides&elefants
CV3_C-term_7	EQYIKWPWY	-20°C	LIPS Peptides, ~ 70%	1311.6	DMSO	30 mM	peptides&elefants
CV2_Ref	MYVKWPWYVWL	-20°C	LIPS Peptides, ~ 70%	1570.0	DMSO	30 mM	peptides&elefants
CV2*_N-term_1	GTYEMYVKWPWYVWL	-20°C	LIPS Peptides, ~ 70%	2020.5	DMSO	30 mM	peptides&elefants
CV2*_N-term_2	TYEMYVKWPWYVWL	-20°C	LIPS Peptides, ~ 70%	1963.4	DMSO	30 mM	peptides&elefants
CV2*_N-term_3	YEMYVKWPWYVWL	-20°C	LIPS Peptides, ~ 70%	1862.3	DMSO	30 mM	peptides&elefants
CV2*_N-term_4	EMYVKWPWYVWL	-20°C	LIPS Peptides, ~ 70%	1699.1	DMSO	30 mM	peptides&elefants
CV2*_N-term_5	YVKWPWYVWL	-20°C	LIPS Peptides, ~ 70%	1438.8	DMSO	30 mM	peptides&elefants
CV2*_N-term_6	VKWPWYVWL	-20°C	LIPS Peptides, ~ 70%	1275.6	DMSO	30 mM	peptides&elefants
CV2*_N-term_7	KWPWYVWL	-20°C	LIPS Peptides, ~ 70%	1176.5	DMSO	30 mM	peptides&elefants
CV2*_C-term_1	MYVKWPWYVWLLISF	-20°C	LIPS Peptides, ~ 70%	2030.7	DMSO	30 mM	peptides&elefants
CV2*_C-term_2	MYVKWPWYVWLLIS	-20°C	LIPS Peptides, ~ 70%	1883.5	DMSO	30 mM	peptides&elefants
CV2*_C-term_3	MYVKWPWYVWLLI	-20°C	LIPS Peptides, ~ 70%	1796.4	DMSO	30 mM	peptides&elefants
CV2*_C-term_4	MYVKWPWYVWLL	-20°C	LIPS Peptides, ~ 70%	1683.2	DMSO	30 mM	peptides&elefants
CV2*_C-term_5	MYVKWPWYVW	-20°C	LIPS Peptides, ~ 70%	1456.8	DMSO	30 mM	peptides&elefants
CV2*_C-term_6	MYVKWPWYV	-20°C	LIPS Peptides, ~ 70%	1270.6	DMSO	30 mM	peptides&elefants
CV2*_C-term_7	MYVKWPWY	-20°C	LIPS Peptides, ~ 70%	1171.5	DMSO	30 mM	peptides&elefants
Peptide pools
title	order number	manufacturer
Omicron Variant B.1.1.529 SCoV2 (Spike Glycoprotein) Peptide Pool	LB01999	peptides&elefants
EBV (GP350/GP340) Peptide Pool	LB01855	peptides&elefants
HHV8 (K8.1) Peptide Pool	LB01700	peptides&elefants
VZV (gE) Peptide Pool	LB01818	peptides&elefants
Rabies virus (Glycoprotein) Peptide Pool	LB02160	peptides&elefants
PepMix SARS-CoV-2 (S-RBD B.1.1.529 / BA.1 / Omicron)	PM-SARS2-RBDMUT08-2	JPT
PepMix™ HIV-1 (ENV) Ultra	PM-HIV-ENV	JPT
