# Supplementary material for: Fragments of viral surface proteins modulate innate immune responses via formyl peptide receptors
Source: iScience. 2025 Jun 30;28(8):113019. doi: 10.1016/j.isci.2025.113019 (PMC12284294; doi:10.1016/j.isci.2025.113019)
Supplement: Table S2. Identified viral peptide fragments and IgG epitopes from patients with COVID-19 that match FPR activators [file mmc3.xlsx]

## Sheet: Identified Epitopes + Peptides
Table S2: Identified viral peptide fragments and IgG epitopes from COVID-19 patients that match FPR activators.
Identified peptides (COVID-19)				Match with activator (region)
Peptid sequence (in P0DTC2)	Publication	Tissue	Assay	Receptor	Activator (region) sequence
HTPINLVR	Gouveia 2020_1	Nasopharyngeal Swabs	Shotgun MS/MS	PMN	EPEDLPQGFSALEPL
	Gouveia 2020_2	SARS-CoV-2 infected Vero cells	Shotgun MS/MS	FPR2 + FPR3	DGYFKIYSKHTPIIV
	Rosen 2022	Spike quantification in different VSV-ΔG-spike samples	mass spectrometry
GWIFGTTLDSK	Renuse 2021	Pooled Swab	bottom-up mass spectrometry	FPR3	VLPFNDGVYFASIEKSNIIRGWIFGTT
	Gouveia 2020_2	SARS-CoV-2 infected Vero cells	Shotgun MS/MS
KVGGNYNYLY	Pinto 2021	oro/ nasopharyngeal swabs	Multiple Reaction Monitoring Tandem Mass Spectrometry	FPR3	KVSGNYNYLYRLFRK
CYGVSPTK	Gouveia 2020_1	Nasopharyngeal Swabs	Shotgun MS/MS	PMN	DYSVLYNLAPFFTFKCYGV
				FPR3	DYSVLYNLAPFFTFKCYGVSPTK
LQDVVNQNAQALNTLVK	Renuse 2021	Pooled Swab	bottom-up mass spectrometry	FPR3	VNHNAQALNTLVKQLSSKFGAISSVLNDIFS
ALTGIAVEQDKNTQEVFAQVK	Renuse 2021	Pooled Swab	bottom-up mass spectrometry	PMN + FPR2	QVKQIYKTPPIKYFG
				FPR3	LLLQYGSFCTQLKRALTGI
RFDNPVLPFNDGVYFASTEK	Renuse 2021	Pooled Swab	bottom-up mass spectrometry	FPR3	VLPFNDGVYFASIEKSNIIRGWIFGTT
VVVL	Saadi 2021	Pooled Swab	targeted MS assays	PMN + FPR1	TYGVGHQPYRVVVLSFELL
				FPR3	AGFNCYFPLKSYSFRPTYGVGHQPYRV
RFASVYAWN	Pinto 2021	oro/ nasopharyngeal swabs	Multiple Reaction Monitoring Tandem Mass Spectrometry	FPR3	ITNLCPFDEVFNATR
IgG Epitopes (COVID-19)				Match with activator (region)
Epitope sequence (in P0DTC2)	Publication	Tissue	Assay	Receptor	Activator (region) sequence
ESLIDLQELGKYEQY	Acharjee 2023	plasma samples	high-density SARS-CoV-2 proteome peptide microarray	All FPRs + PMN	EQYIKWPWYIWL
QELGKYEQYIKWPWY	Acharjee 2023	plasma samples	high-density SARS-CoV-2 proteome peptide microarray	All FPRs + PMN	EQYIKWPWYIWL
CLIGAEHVNNSYECD	Acharjee 2023	plasma samples	high-density SARS-CoV-2 proteome peptide microarray	PMN + FPR1	GCLIGAEYVNNSYEC
HVNNSYECDIPIGAGICA	Farrera-Soler 2020	plasma samples	Microarray epitope mapping	PMN + FPR1	GCLIGAEYVNNSYEC
FAQVKQIYKTPPIKDFG	Farrera-Soler 2020	plasma samples	Microarray epitope mapping	PMN+ FPR2	QVKQIYKTPPIKYFG
				FPR3	QVKQIYKTPPIKYFGGFNFSQILPDPS
FAQVKQIYKTPPIKDFGGFNF	Mishra 2021	plasma samples	high-density peptide microarray	PMN+ FPR2	QVKQIYKTPPIKYFG
				FPR3	QVKQIYKTPPIKYFGGFNFSQILPDPS
RALTGIAVEQDKNTQEVFAQV	Mishra 2021	plasma samples	high-density peptide microarray	PMN+ FPR2	QVKQIYKTPPIKYFG
				FPR3	LLLQYGSFCTQLKRALTGI
NFSQILPDPSKPSKRS	Mishra 2021	plasma samples	high-density peptide microarray	FPR3	QVKQIYKTPPIKYFGGFNFSQILPDPS
TESNKKFLPFQQFGRDIAD	Mishra 2021	plasma samples	high-density peptide microarray	FPR3	NFNFNGLKGTGVLTE
PSKPSKRSFIEDLLF	Acharjee 2023	plasma samples	high-density SARS-CoV-2 proteome peptide microarray	FPR3	QVKQIYKTPPIKYFGGFNFSQILPDPS
		Severe COVID-19 Early (N=22)	Severe COVID-19 Late (N=22)	Mild COVID-19 Early (N=22)	Mild COVID-19 Late (N=22)	Asymptomatic COVID-19 (N=12)	SARS-CoV-1 (N=11)	Healthy Control (N=10)	Other HCoV (N=11)
Mishra 2021	FAQVKQIYKTPPIKDFGGFNF	5/22 (23%)	8/22 (37%)	1/22 (5%)	3/22 (14%)	2/12 (17%)	0/11 (0%)	0/10 (0%)	0/11 (0%)
	RALTGIAVEQDKNTQEVFAQV	11/22 (50%)	14/22 (64%)	2/22 (10%)	5/22 (23%)	2/12 (17%)	0/11 (0%)	0/10 (0%)	0/11 (0%)
many patient groups controls	NFSQILPDPSKPSKRS	1/22 (5%)	4/22 (19%)	0/22 (0%)	4/22 (19%)	2/12 (17%)	0/11 (0%)	0/10 (0%)	0/11 (0%)
	TESNKKFLPFQQFGRDIAD	4/22 (19%)	15/22 (69%)	1/22 (5%)	9/22 (41%)	3/12 (25%)	0/11 (0%)	0/10 (0%)	0/11 (0%)
Acharjee 2023	ESLIDLQELGKYEQY	present in ≥25 % of patients
	QELGKYEQYIKWPWY
7 non-severe COVID-10 vs. 7 severe COVID-19 patients	CLIGAEHVNNSYECD
	PSKPSKRSFIEDLLF
Farrera-Soler 2020	HVNNSYECDIPIGAGICA	present in >40% of patient
12 COVID-19 patients vs. 6 healthy patients	FAQVKQIYKTPPIKDFG
