# Supplementary material for: Fragments of viral surface proteins modulate innate immune responses via formyl peptide receptors
Source: iScience. 2025 Jun 30;28(8):113019. doi: 10.1016/j.isci.2025.113019 (PMC12284294; doi:10.1016/j.isci.2025.113019)
Supplement: Table S3. Enrichment of aggregation hotspots in FPR1 and neutrophil activators [file mmc4.xlsx]

## Sheet: Tabelle1
significant FPR1 activators			significant PMN activators			non-activators of FPR1 and PMNs
1	DLFLPFFSNVTWFHV		1	DLFLPFFSNVTWFHV		1	RQIAPGQTGNIADYN	23	SHRRARSVASQSIIA	45	ITNLCPFDEVFNATR
2	PFFSNVTWFHVISGT		2	PFFSNVTWFHVISGT		2	VAVLYQGVNCTEVPV	24	FCNDPFLDHKNNKSW	46	CPFDEVFNATRFASV
3	NVTWFHVISGTNGTK		3	NVTWFHVISGTNGTK		3	PGQTGNIADYNYKLP	25	ISTEIYQAGNKPCNG	47	NCVADYSVLYNLAPF
4	DYSVLYNLAPFFTFK		4	EPEDLPQGFSALEPL		4	YQGVNCTEVPVAIHA	26	LLLQYGSFCTQLKRA	48	NKCVNFNFNGLKGTG
5	LYNLAPFFTFKCYGV		5	DYSVLYNLAPFFTFK		5	GNIADYNYKLPDDFT	27	PFLDHKNNKSWMESE	49	NFNFNGLKGTGVLTE
6	TYGVGHQPYRVVVLS		6	LYNLAPFFTFKCYGV		6	QTRAGCLIGAEYVNN	28	IYQAGNKPCNGVAGF	50	NGLKGTGVLTESNKK
7	GHQPYRVVVLSFELL		7	TYGVGHQPYRVVVLS		7	FHVISGTNGTKRFDN	29	YGSFCTQLKRALTGI	51	STASALGKLQDVVNH
8	GCLIGAEYVNNSYEC		8	GHQPYRVVVLSFELL		8	DFTGCVIAWNSNKLD	30	DGYFKIYSKHTPIIV	52	APFFTFKCYGVSPTK
9	AQKFKGLTVLPPLLT		9	GCLIGAEYVNNSYEC		9	VLPFNDGVYFASIEK	31	GNKPCNGVAGFNCYF	53	PGTNTSNQVAVLYQG
10	KGLTVLPPLLTDEMI		10	QVKQIYKTPPIKYFG		10	CVIAWNSNKLDSKVS	32	CTQLKRALTGIAVEQ	54	ALGKLQDVVNHNAQA
Hotspot length avg.:	9.66667		11	IYKTPPIKYFGGFNF		11	GAEYVNNSYECDIPI	33	KIYSKHTPIIVREPE	55	GDEVRQIAPGQTGNI
Hotspot positive fraction:	0.9		12	IAARDLICAQKFKGL		12	NDGVYFASIEKSNII	34	CNGVAGFNCYFPLKS	56	TSNQVAVLYQGVNCT
			13	DLICAQKFKGLTVLP		13	WNSNKLDSKVSGNYN	35	KRALTGIAVEQDKNT	57	LQDVVNHNAQALNTL
			Hotspot length avg.:	9.41667		14	AGICASYQTQTKSHR	36	KHTPIIVREPEDLPQ	58	VNHNAQALNTLVKQL
			Hotspot positive fraction:	0.923		15	YFASIEKSNIIRGWI	37	AGFNCYFPLKSYSFR	59	AQALNTLVKQLSSKF
						16	KLDSKVSGNYNYLYR	38	IIVREPEDLPQGFSA	60	NTLVKQLSSKFGAIS
						17	ASYQTQTKSHRRARS	39	CYFPLKSYSFRPTYG	61	KQLSSKFGAISSVLN
						18	IEKSNIIRGWIFGTT	40	LKSYSFRPTYGVGHQ	62	SKFGAISSVLNDIFS
						19	KVSGNYNYLYRLFRK	41	PPIKYFGGFNFSQIL	63	AISSVLNDIFSRLDK
						20	TQTKSHRRARSVASQ	42	RFPNITNLCPFDEVF	64	VLNDIFSRLDKVEAE
						21	CEFQFCNDPFLDHKN	43	SFRPTYGVGHQPYRV	65	IFSRLDKVEAEVQID
						22	FERDISTEIYQAGNK	44	YFGGFNFSQILPDPS
						Hotspot length avg.:	6.82051
						Hotspot positive fraction:	0.615
red = aggregation hotspot
